# Supplementary material for: Nuclear receptor RXRα binds the precursor of miR-103 to inhibit its maturation
Source: BMC Biol. 2023 Sep 21;21:197. doi: 10.1186/s12915-023-01701-3 (PMC10512521; doi:10.1186/s12915-023-01701-3)
Supplement: Supplementary file 2 — Additional file 2. The individual data values for Fig. 1a-d; Fig. 2b-d; Fig. 3b-d; Fig. 4a-e; Fig. 5a-d; Fig. 6a, c, and e; Fig. 7a and b. [file 12915_2023_1701_MOESM2_ESM.xlsx]

## Sheet: Sheet1
Figure 1	a	pre-miR-103a-2		GST	0.909538	1.09449	1.00286
				GST-RXRα	916.361	892.772	947.325
				GST-RXRα（-RT）	2.35696e-06	2.34314e-06	2.77318e-06
Figure 1	b	pre-miR-103a-2		GST	0.928198	0.958506	1.124
				GST-RXRα	1714.72	1924.73	1706.35
				GST-RXRα-Smad1	15.8436	19.2482	18.0709
Figure 1	c	pre-miR-103a-2		Vector	Flag	1.66594	1.70155	1.64597
				Flag-RXRα	IgG	1.69121	1.5351	1.51577
				Flag-RXRα	Flag	3.54787	3.7018	3.85572
Figure 1	d		IgG			Flag
		pre-miR-103a-2	0.84427	0.69053	0.72671	5.47151	4.06205	3.66501
		pre-miR-145	0.12594	0.15831	0.15242	1.99474	1.32022	1.37016
		pre-miR-192	0.63984	0.57267	0.654862	10.1345	6.70754	6.96125
		pre-miR-107	0.36749	0.30266	0.30682	0.05523	0.04682	0.0667
		pre-miR-103b-1	1.06865	0.64877	0.69943	0.14719	0.20118	0.24979
Figure 2	b		GST	GST-RXRα	GST-RXRα-DBD	GST-RXRα-LBD	GST-RXRα-AB
		pre-miR-103a-2	0.802041	795.715	2511.35	23.9761	9.2394
			1.18909	637.095	2239.41	27.5312	8.61311
			1.017	785.257	2040.73	26.1501	9.39735
Figure 2	c	pre-miR-103a-2	-	-	+	++	+++
		pcDNA3.1	+	+	-	-	-
		Myc-RXRα	+	+	+	+	+
		pRXRE-Luc	+	+	+	+	+
		9-cis-RA	-	+	+	+	+
			1.17106	5.06315	2.77257	2.85	2.27971
			0.89555	4.2	3.86174	1.97253	1.40762
			0.933385	4.87163	3.75861	1.84334	1.84451
Figure 2	d	pre-miR-103a-2	-	-	+	++	+++
		pcDNA3.1	+	+	-	-	-
		pBind-RXRα-LBD	+	+	+	+	+
		pGal4-Luc	+	+	+	+	+
		9-cis-RA	-	+	+	+	+
			0.938545	39.3844	57.9822	42.9444	44.8743
			1.16706	40.6539	33.8602	44.8192	42.461
			0.896631	40.8566	41.1693	40.5985	50.2143
Figure 3	b	pre-miR-103a-2	WT	M1	M2	M3	M4	M5
			0.962794	0.289363	0.431962	0.530452	1.08875	1.20068
			1.08154	0.279985	0.402967	0.533539	1.24639	1.15359
			0.960334	0.284319	0.400911	0.569621	1.15658	1.05333
Figure 3	c	pre-miR-103a-2	WT	M1	M2	M3	M4	M5
			2.5406	0.8973	1.0005	1.1191	2.1252	2.1667
			2.8129	1.0134	0.8987	1.2801	2.7178	3.0547
			2.7638	1.0536	1.0413	1.251	2.261	2.4721
					pre-miR-103a-2
Figure 3	d		pcDNA3.1		WT		M2		M5
			0.1 ug	0.2 ug	0.1 ug	0.2 ug	0.1 ug	0.2 ug	0.1 ug	0.2 ug
		Myc-RXRα	+	+	+	+	+	+	+	+
		pRXRE-Luc	+	+	+	+	+	+	+	+
		9-cis-RA	-	+	+	+	+	+	+	+
			0.959573	5.05889	3.83191	3.39183	4.82974	4.49043	3.44077	3.61662
			0.971541	5.07236	3.67189	3.07607	4.99945	4.66416	3.77417	3.02569
			1.07814	4.99613	3.95434	3.24199	4.54705	4.34288	4.03486	3.03718
Figure 4	a		Vector			Myc-RXRα
		pri-miR-103a-2	0.977989	1.02251	1.012	0.891743	0.930945	0.91013
		pre-miR-103a-2	1.01935	0.981017	1.00213	1.50963	1.46401	1.49026
		miR-103	0.913898	1.05078	1.04029	0.27031	0.281914	0.21122
		miR-103a-2-5p	1.01074	0.953656	1.04149	0.226638	0.206635	0.22186
Figure 4	b		si-Con			si-RXRα
		pri-miR-103a-2	1.04712	0.917102	1.04121	0.857294	0.884057	0.86027
		pre-miR-103a-2	0.977025	1.02352	1.01056	0.723142	0.82	0.849613
		miR-103	0.989692	1.01042	1.01104	2.11338	2.2752	2.25103
		miR-103a-2-5p	1.05807	0.99002	0.960116	2.17464	2.43006	2.43525
Figure 4	c		Vector			Myc-RXRα
		pri-miR-103a-2	0.931772	1.06755	1.02365	0.990222	0.893703	0.913672
		pre-miR-103a-2	1.03429	0.981274	0.987378	1.43664	1.32987	1.44137
		miR-103	0.93489	1.14431	0.950654	0.33975	0.20869	0.350636
		miR-103a-2-5p	0.97906	1.05368	0.981276	0.77271	0.40249	0.558634
Figure 4	d		si-Con			si-RXRα
		pri-miR-103a-2	1.1487	0.97942	0.888843	1.18509	1.16878	1.11878
		pre-miR-103a-2	1.02811	0.888843	1.09429	0.52003	0.66281	0.459032
		miR-103	0.989233	1.03396	0.978233	5.50217	5.54044	5.24044
		miR-103a-2-5p	1.08869	0.952785	0.960785	2.97935	1.84676	2.68514
Figure 4	e			WT			M2			M5
		exogenous pre-miR-103a-2	Vector	0.969995	1.02409	1.00668	0.995632	1.14414	0.877853	1.13488	1.20596	0.730663
			Myc-RXRα	0.907771	1.04291	0.967853	1.11651	1.48315	0.981187	1.06149	0.779581	1.40159
		miR-103	Vector	0.865881	1.14423	1.00932	0.890144	1.00614	1.11656	1.16986	0.859596	0.994428
			Myc-RXRα	0.451348	0.443815	0.424173	1.21692	1.0509	1.01092	0.336401	0.635254	0.556942
Figure 5	a			Cytoplasm			Nucleus
		GAPDH	Vector	0.491337	0.492337	0.493016	0.533953	0.484572	0.504785
			Myc-RXRα	0.50956	0.475436	0.488004	0.52753	0.488803	0.510667
		pre-miR-103a-2	Vector	0.252035	0.220935	0.23326	0.688579	0.847741	0.75775
			Myc-RXRα	0.151974	0.08032	0.118413	1.02425	0.842558	0.799351
		pre-miR-145	Vector	0.0753131	0.108851	0.106836	0.904687	0.881149	0.922864
			Myc-RXRα	0.034342	0.0237743	0.0350576	0.965658	0.952226	0.988966
		pre-miR-103b-1	Vector	0.216193	0.223058	0.249249	0.783807	0.736942	0.790301
			Myc-RXRα	0.218723	0.238358	0.258419	0.781277	0.721642	0.781431
Figure 5	b	pre-miR-103a-2	Vector	IgG	1.32739	1.38376	1.39339
			Myc-RXRα	XPO5	5.15246	4.64366	4.42372
			Myc-RXRα	XPO5	1.39017	1.56402	1.21021
Figure 5	c	pre-miR-103a-2	Vector	IgG	1.62196	1.56951	1.64591
			Myc-RXRα	XPO5	6.38888	5.05647	5.02216
			Myc-RXRα	XPO5	2.48864	2.15152	1.86007
Figure 5	d				WT			M2			M5
		pre-miR-103a-2	Vector	IgG	0.581919	0.525729	0.515834	1.09131	0.918141	0.952017	0.907148	0.713109	0.780171
			Myc-RXRα	XPO5	3.05249	3.10934	3.20738	3.77199	3.72666	3.6878	2.68899	2.65568	2.83408
			Myc-RXRα	XPO5	0.69183	0.676002	0.657965	3.84801	4.05098	4.49366	0.868746	0.877488	0.882233
Figure 6	a	Dicer	mimic	Ctrl	1.08674	0.965936	0.952638
				miR-103	0.416099	0.512278	0.477973
			inhibitor	Ctrl	0.99701	0.98202	1.03013
				miR-103	1.91412	1.82511	1.92307
Figure 6	c	Dicer	Vector	0.969523	0.936053	1.09737
			Myc-RXRα	1.72309	2.10672	2.5403
			si-Ctrl	1.06921	1.10506	0.827425
			si-RXRα	0.506394	0.49012	0.388787
Figure 6	e	Dicer	Ctrl inhibitor	si-Ctrl	0.962692	1.02942	1.00907
				si-RXRα	0.732383	0.747263	0.780766
			miR-103 inhibitor	si-Ctrl	1.37625	1.30841	1.35549
				si-RXRα	0.922046	0.940759	0.976229
Figure 7	a		Ctrl mimic	Vector	45.0071	51.4056	54.274	51.6568	53.6066
				Myc-RXRα	29.4438	32.0167	23.5115	33.5081	32.8584
			miR-103 mimic	Vector	67.3123	60.2368	67.4795	60.526	63.894
				Myc-RXRα	58.001	47.7377	43.0606	44.2606	54.8428
Figure 7	b		Ctrl inhibitor	si-Ctrl	40.8561	52.885	53.8853	52.5684	52.7182
				si-RXRα	57.0416	68.243	65.9802	63.1726	67.6089
			miR-103 inhibitor	si-Ctrl	25.9317	37.1992	37.5953	31.25	33.8677
				si-RXRα	49.3008	47.5479	47.81	49.3205	49.7475
